# Supplementary material for: Language selective or non-selective in bilingual lexical access? It depends on lexical tones!
Source: PLoS One. 2020 Mar 23;15(3):e0230412. doi: 10.1371/journal.pone.0230412 (PMC7089543; doi:10.1371/journal.pone.0230412)
Supplement: S1 Data — (ZIP) [file pone.0230412.s001.zip]

Archive with 7 entries (4 files):
- data/
- data/all_words.csv
- __MACOSX/
- __MACOSX/data/
- __MACOSX/data/._all_words.csv
- data/all_words.R
- __MACOSX/data/._all_words.R
