# Supplementary material for: Language selective or non-selective in bilingual lexical access? It depends on lexical tones!
Source: PLoS One. 2020 Mar 23;15(3):e0230412. doi: 10.1371/journal.pone.0230412 (PMC7089543; doi:10.1371/journal.pone.0230412)
Supplement: S1 Data — (ZIP) [file pone.0230412.s001.zip › data/all_words.csv]

subject	group	itemN	error	rt	wtype	pitch
102	mono	1	1	601	IH	untone
102	mono	2	1	354	IH	untone
102	mono	3	1	197	IH	untone
102	mono	4	1	902	IH	untone
102	mono	5	1	677	IH	untone
102	mono	6	1	282	IH	untone
102	mono	7	1	316	IH	untone
102	mono	8	1	298	IH	untone
102	mono	9	0	526	IH	untone
102	mono	10	1	289	IH	untone
102	mono	11	1	430	IH	untone
102	mono	12	1	472	IH	untone
102	mono	13	1	382	IH	untone
102	mono	14	1	212	IH	untone
102	mono	15	1	451	IH	untone
102	mono	16	1	17	IH	untone
102	mono	17	1	252	IH	untone
102	mono	18	1	285	IH	untone
102	mono	19	1	865	IH	untone
102	mono	20	1	444	IH	untone
102	mono	21	1	352	IH	untone
102	mono	22	1	284	IH	untone
102	mono	23	1	380	IH	untone
102	mono	24	1	147	IH	untone
102	mono	25	0	545	IH	untone
102	mono	26	1	385	IH	untone
102	mono	27	1	420	IH	untone
102	mono	28	1	187	IH	untone
102	mono	29	1	687	IH	untone
102	mono	30	1	401	IH	untone
102	mono	31	1	514	IH	untone
102	mono	32	1	432	IH	untone
102	mono	33	1	398	IH	untone
102	mono	34	1	1141	IH	untone
102	mono	35	1	142	IH	untone
102	mono	36	0	643	IH	untone
102	mono	37	1	404	IH	untone
102	mono	38	0	480	non-IH	untone
102	mono	39	1	228	non-IH	untone
102	mono	40	1	220	non-IH	untone
102	mono	41	1	196	non-IH	untone
102	mono	42	1	394	non-IH	untone
102	mono	43	0	250	non-IH	untone
102	mono	44	1	397	non-IH	untone
102	mono	45	1	61	non-IH	untone
102	mono	46	0	196	non-IH	untone
102	mono	47	1	299	non-IH	untone
102	mono	48	1	354	non-IH	untone
102	mono	49	1	556	non-IH	untone
102	mono	50	1	347	non-IH	untone
102	mono	51	1	370	non-IH	untone
102	mono	52	1	201	non-IH	untone
102	mono	53	0	597	non-IH	untone
102	mono	54	1	441	non-IH	untone
102	mono	55	1	496	non-IH	untone
102	mono	56	0	67	non-IH	untone
102	mono	57	1	268	non-IH	untone
102	mono	58	0	506	non-IH	untone
102	mono	59	1	404	non-IH	untone
102	mono	60	1	475	non-IH	untone
102	mono	61	1	173	non-IH	untone
102	mono	62	1	558	non-IH	untone
102	mono	63	0	537	non-IH	untone
102	mono	64	1	450	non-IH	untone
102	mono	65	1	306	non-IH	untone
102	mono	66	1	712	non-IH	untone
102	mono	67	1	508	non-IH	untone
102	mono	68	1	221	non-IH	untone
102	mono	69	0	786	non-IH	untone
102	mono	70	1	336	non-IH	untone
102	mono	71	1	336	non-IH	untone
102	mono	72	1	283	non-IH	untone
102	mono	73	1	446	non-IH	untone
104	mono	1	1	923	IH	untone
104	mono	2	1	509	IH	untone
104	mono	3	1	400	IH	untone
104	mono	4	1	527	IH	untone
104	mono	5	1	655	IH	untone
104	mono	6	1	446	IH	untone
104	mono	7	1	641	IH	untone
104	mono	8	1	183	IH	untone
104	mono	9	1	561	IH	untone
104	mono	10	1	1059	IH	untone
104	mono	11	0	617	IH	untone
104	mono	12	0	1046	IH	untone
104	mono	13	1	443	IH	untone
104	mono	14	1	277	IH	untone
104	mono	15	1	397	IH	untone
104	mono	16	1	243	IH	untone
104	mono	17	1	468	IH	untone
104	mono	18	1	513	IH	untone
104	mono	19	1	476	IH	untone
104	mono	20	1	638	IH	untone
104	mono	21	1	862	IH	untone
104	mono	22	1	781	IH	untone
104	mono	23	1	223	IH	untone
104	mono	24	1	724	IH	untone
104	mono	25	1	767	IH	untone
104	mono	26	1	345	IH	untone
104	mono	27	1	799	IH	untone
104	mono	28	1	617	IH	untone
104	mono	29	1	375	IH	untone
104	mono	30	1	606	IH	untone
104	mono	31	0	704	IH	untone
104	mono	32	1	571	IH	untone
104	mono	33	0	728	IH	untone
104	mono	34	1	603	IH	untone
104	mono	35	1	481	IH	untone
104	mono	36	1	695	IH	untone
104	mono	37	1	383	IH	untone
104	mono	38	1	485	non-IH	untone
104	mono	39	1	832	non-IH	untone
104	mono	40	1	387	non-IH	untone
104	mono	41	1	797	non-IH	untone
104	mono	42	1	431	non-IH	untone
104	mono	43	1	248	non-IH	untone
104	mono	44	1	612	non-IH	untone
104	mono	45	1	269	non-IH	untone
104	mono	46	1	399	non-IH	untone
104	mono	47	1	479	non-IH	untone
104	mono	48	1	562	non-IH	untone
104	mono	49	1	339	non-IH	untone
104	mono	50	0	735	non-IH	untone
104	mono	51	1	221	non-IH	untone
104	mono	52	1	400	non-IH	untone
104	mono	53	1	654	non-IH	untone
104	mono	54	1	386	non-IH	untone
104	mono	55	1	365	non-IH	untone
104	mono	56	1	909	non-IH	untone
104	mono	57	1	407	non-IH	untone
104	mono	58	1	248	non-IH	untone
104	mono	59	1	372	non-IH	untone
104	mono	60	1	618	non-IH	untone
104	mono	61	1	699	non-IH	untone
104	mono	62	1	538	non-IH	untone
104	mono	63	1	523	non-IH	untone
104	mono	64	1	548	non-IH	untone
104	mono	65	1	557	non-IH	untone
104	mono	66	1	325	non-IH	untone
104	mono	67	1	499	non-IH	untone
104	mono	68	1	755	non-IH	untone
104	mono	69	1	366	non-IH	untone
104	mono	70	1	483	non-IH	untone
104	mono	71	1	397	non-IH	untone
104	mono	72	1	631	non-IH	untone
104	mono	73	0	715	non-IH	untone
105	mono	1	1	479	IH	untone
105	mono	2	1	413	IH	untone
105	mono	3	1	942	IH	untone
105	mono	4	1	509	IH	untone
105	mono	5	1	525	IH	untone
105	mono	6	1	462	IH	untone
105	mono	7	1	340	IH	untone
105	mono	8	1	847	IH	untone
105	mono	9	0	415	IH	untone
105	mono	10	1	691	IH	untone
105	mono	11	1	354	IH	untone
105	mono	12	1	531	IH	untone
105	mono	13	1	288	IH	untone
105	mono	14	1	914	IH	untone
105	mono	15	1	375	IH	untone
105	mono	16	1	552	IH	untone
105	mono	17	0	432	IH	untone
105	mono	18	1	311	IH	untone
105	mono	19	0	1034	IH	untone
105	mono	20	1	595	IH	untone
105	mono	21	1	451	IH	untone
105	mono	22	1	993	IH	untone
105	mono	23	1	209	IH	untone
105	mono	24	0	445	IH	untone
105	mono	25	1	562	IH	untone
105	mono	26	1	442	IH	untone
105	mono	27	1	633	IH	untone
105	mono	28	1	506	IH	untone
105	mono	29	1	559	IH	untone
105	mono	30	1	260	IH	untone
105	mono	31	1	641	IH	untone
105	mono	32	1	446	IH	untone
105	mono	33	1	734	IH	untone
105	mono	34	1	722	IH	untone
105	mono	35	1	352	IH	untone
105	mono	36	1	980	IH	untone
105	mono	37	1	844	IH	untone
105	mono	38	0	385	non-IH	untone
105	mono	39	1	308	non-IH	untone
105	mono	40	1	438	non-IH	untone
105	mono	41	0	470	non-IH	untone
105	mono	42	1	440	non-IH	untone
105	mono	43	1	284	non-IH	untone
105	mono	44	1	623	non-IH	untone
105	mono	45	1	344	non-IH	untone
105	mono	46	1	457	non-IH	untone
105	mono	47	1	217	non-IH	untone
105	mono	48	0	618	non-IH	untone
105	mono	49	1	568	non-IH	untone
105	mono	50	0	348	non-IH	untone
105	mono	51	0	245	non-IH	untone
105	mono	52	1	282	non-IH	untone
105	mono	53	1	730	non-IH	untone
105	mono	54	1	532	non-IH	untone
105	mono	55	1	753	non-IH	untone
105	mono	56	0	456	non-IH	untone
105	mono	57	1	304	non-IH	untone
105	mono	58	1	251	non-IH	untone
105	mono	59	1	267	non-IH	untone
105	mono	60	1	448	non-IH	untone
105	mono	61	1	707	non-IH	untone
105	mono	62	1	341	non-IH	untone
105	mono	63	1	563	non-IH	untone
105	mono	64	1	520	non-IH	untone
105	mono	65	1	420	non-IH	untone
105	mono	66	1	346	non-IH	untone
105	mono	67	1	526	non-IH	untone
105	mono	68	0	364	non-IH	untone
105	mono	69	1	1062	non-IH	untone
105	mono	70	1	405	non-IH	untone
105	mono	71	1	497	non-IH	untone
105	mono	72	1	275	non-IH	untone
105	mono	73	1	404	non-IH	untone
106	mono	1	1	624	IH	untone
106	mono	2	1	802	IH	untone
106	mono	3	1	422	IH	untone
106	mono	4	1	612	IH	untone
106	mono	5	1	482	IH	untone
106	mono	6	1	379	IH	untone
106	mono	7	1	434	IH	untone
106	mono	8	1	369	IH	untone
106	mono	9	0	447	IH	untone
106	mono	10	1	325	IH	untone
106	mono	11	1	618	IH	untone
106	mono	12	1	1796	IH	untone
106	mono	13	1	486	IH	untone
106	mono	14	1	343	IH	untone
106	mono	15	1	525	IH	untone
106	mono	16	1	408	IH	untone
106	mono	17	1	840	IH	untone
106	mono	18	1	366	IH	untone
106	mono	19	1	643	IH	untone
106	mono	20	1	664	IH	untone
106	mono	21	1	647	IH	untone
106	mono	22	1	1359	IH	untone
106	mono	23	1	574	IH	untone
106	mono	24	1	553	IH	untone
106	mono	25	1	536	IH	untone
106	mono	26	1	351	IH	untone
106	mono	27	1	473	IH	untone
106	mono	28	1	487	IH	untone
106	mono	29	1	659	IH	untone
106	mono	30	1	617	IH	untone
106	mono	31	1	528	IH	untone
106	mono	32	1	634	IH	untone
106	mono	33	1	778	IH	untone
106	mono	34	0	597	IH	untone
106	mono	35	1	459	IH	untone
106	mono	36	1	737	IH	untone
106	mono	37	1	6979	IH	untone
106	mono	38	1	305	non-IH	untone
106	mono	39	1	404	non-IH	untone
106	mono	40	1	439	non-IH	untone
106	mono	41	1	907	non-IH	untone
106	mono	42	1	365	non-IH	untone
106	mono	43	1	349	non-IH	untone
106	mono	44	1	622	non-IH	untone
106	mono	45	1	440	non-IH	untone
106	mono	46	1	713	non-IH	untone
106	mono	47	1	447	non-IH	untone
106	mono	48	0	514	non-IH	untone
106	mono	49	1	423	non-IH	untone
106	mono	50	1	619	non-IH	untone
106	mono	51	0	384	non-IH	untone
106	mono	52	0	580	non-IH	untone
106	mono	53	1	503	non-IH	untone
106	mono	54	1	368	non-IH	untone
106	mono	55	1	1130	non-IH	untone
106	mono	56	1	307	non-IH	untone
106	mono	57	1	815	non-IH	untone
106	mono	58	1	781	non-IH	untone
106	mono	59	1	1242	non-IH	untone
106	mono	60	1	2206	non-IH	untone
106	mono	61	1	315	non-IH	untone
106	mono	62	1	559	non-IH	untone
106	mono	63	1	603	non-IH	untone
106	mono	64	1	699	non-IH	untone
106	mono	65	1	516	non-IH	untone
106	mono	66	1	770	non-IH	untone
106	mono	67	1	701	non-IH	untone
106	mono	68	1	665	non-IH	untone
106	mono	69	1	618	non-IH	untone
106	mono	70	1	583	non-IH	untone
106	mono	71	1	437	non-IH	untone
106	mono	72	1	563	non-IH	untone
106	mono	73	1	820	non-IH	untone
107	mono	1	1	743	IH	untone
107	mono	2	1	366	IH	untone
107	mono	3	1	426	IH	untone
107	mono	4	1	957	IH	untone
107	mono	5	1	518	IH	untone
107	mono	6	1	457	IH	untone
107	mono	7	1	485	IH	untone
107	mono	8	1	626	IH	untone
107	mono	9	1	843	IH	untone
107	mono	10	1	585	IH	untone
107	mono	11	1	684	IH	untone
107	mono	12	1	506	IH	untone
107	mono	13	1	422	IH	untone
107	mono	14	1	442	IH	untone
107	mono	15	1	385	IH	untone
107	mono	16	1	506	IH	untone
107	mono	17	1	481	IH	untone
107	mono	18	1	423	IH	untone
107	mono	19	1	588	IH	untone
107	mono	20	1	673	IH	untone
107	mono	21	1	537	IH	untone
107	mono	22	1	339	IH	untone
107	mono	23	1	470	IH	untone
107	mono	24	1	535	IH	untone
107	mono	25	1	892	IH	untone
107	mono	26	1	499	IH	untone
107	mono	27	1	356	IH	untone
107	mono	28	1	493	IH	untone
107	mono	29	1	1029	IH	untone
107	mono	30	1	615	IH	untone
107	mono	31	1	653	IH	untone
107	mono	32	1	573	IH	untone
107	mono	33	1	522	IH	untone
107	mono	34	1	796	IH	untone
107	mono	35	1	654	IH	untone
107	mono	36	1	584	IH	untone
107	mono	37	1	446	IH	untone
107	mono	38	0	459	non-IH	untone
107	mono	39	1	555	non-IH	untone
107	mono	40	1	475	non-IH	untone
107	mono	41	1	751	non-IH	untone
107	mono	42	1	259	non-IH	untone
107	mono	43	1	1000	non-IH	untone
107	mono	44	1	606	non-IH	untone
107	mono	45	1	321	non-IH	untone
107	mono	46	1	572	non-IH	untone
107	mono	47	1	411	non-IH	untone
107	mono	48	0	1052	non-IH	untone
107	mono	49	1	661	non-IH	untone
107	mono	50	1	388	non-IH	untone
107	mono	51	1	678	non-IH	untone
107	mono	52	1	421	non-IH	untone
107	mono	53	1	440	non-IH	untone
107	mono	54	0	556	non-IH	untone
107	mono	55	0	792	non-IH	untone
107	mono	56	1	281	non-IH	untone
107	mono	57	1	307	non-IH	untone
107	mono	58	1	268	non-IH	untone
107	mono	59	1	246	non-IH	untone
107	mono	60	1	344	non-IH	untone
107	mono	61	1	476	non-IH	untone
107	mono	62	1	453	non-IH	untone
107	mono	63	1	537	non-IH	untone
107	mono	64	1	638	non-IH	untone
107	mono	65	1	545	non-IH	untone
107	mono	66	1	522	non-IH	untone
107	mono	67	1	544	non-IH	untone
107	mono	68	1	780	non-IH	untone
107	mono	69	1	504	non-IH	untone
107	mono	70	1	551	non-IH	untone
107	mono	71	1	360	non-IH	untone
107	mono	72	0	901	non-IH	untone
107	mono	73	1	293	non-IH	untone
108	mono	1	1	488	IH	untone
108	mono	2	1	402	IH	untone
108	mono	3	1	579	IH	untone
108	mono	4	1	615	IH	untone
108	mono	5	1	522	IH	untone
108	mono	6	1	393	IH	untone
108	mono	7	1	345	IH	untone
108	mono	8	1	241	IH	untone
108	mono	9	1	841	IH	untone
108	mono	10	1	413	IH	untone
108	mono	11	1	734	IH	untone
108	mono	12	1	657	IH	untone
108	mono	13	1	256	IH	untone
108	mono	14	1	1228	IH	untone
108	mono	15	1	399	IH	untone
108	mono	16	1	507	IH	untone
108	mono	17	1	516	IH	untone
108	mono	18	1	226	IH	untone
108	mono	19	0	513	IH	untone
108	mono	20	1	408	IH	untone
108	mono	21	1	288	IH	untone
108	mono	22	1	1122	IH	untone
108	mono	23	1	395	IH	untone
108	mono	24	1	1293	IH	untone
108	mono	25	0	888	IH	untone
108	mono	26	1	485	IH	untone
108	mono	27	1	424	IH	untone
108	mono	28	1	417	IH	untone
108	mono	29	1	950	IH	untone
108	mono	30	1	704	IH	untone
108	mono	31	0	923	IH	untone
108	mono	32	1	400	IH	untone
108	mono	33	1	436	IH	untone
108	mono	34	1	537	IH	untone
108	mono	35	1	140	IH	untone
108	mono	36	1	947	IH	untone
108	mono	37	1	1463	IH	untone
108	mono	38	1	202	non-IH	untone
108	mono	39	1	535	non-IH	untone
108	mono	40	0	831	non-IH	untone
108	mono	41	1	526	non-IH	untone
108	mono	42	1	210	non-IH	untone
108	mono	43	1	376	non-IH	untone
108	mono	44	1	232	non-IH	untone
108	mono	45	1	-151	non-IH	untone
108	mono	46	1	496	non-IH	untone
108	mono	47	1	407	non-IH	untone
108	mono	48	1	596	non-IH	untone
108	mono	49	1	367	non-IH	untone
108	mono	50	1	296	non-IH	untone
108	mono	51	0	128	non-IH	untone
108	mono	52	1	657	non-IH	untone
108	mono	53	1	869	non-IH	untone
108	mono	54	1	374	non-IH	untone
108	mono	55	1	861	non-IH	untone
108	mono	56	1	271	non-IH	untone
108	mono	57	1	337	non-IH	untone
108	mono	58	1	572	non-IH	untone
108	mono	59	1	448	non-IH	untone
108	mono	60	1	467	non-IH	untone
108	mono	61	1	313	non-IH	untone
108	mono	62	0	342	non-IH	untone
108	mono	63	1	975	non-IH	untone
108	mono	64	1	461	non-IH	untone
108	mono	65	1	319	non-IH	untone
108	mono	66	1	520	non-IH	untone
108	mono	67	1	727	non-IH	untone
108	mono	68	0	548	non-IH	untone
108	mono	69	1	588	non-IH	untone
108	mono	70	1	559	non-IH	untone
108	mono	71	1	450	non-IH	untone
108	mono	72	0	499	non-IH	untone
108	mono	73	0	346	non-IH	untone
109	mono	1	1	523	IH	untone
109	mono	2	1	461	IH	untone
109	mono	3	1	496	IH	untone
109	mono	4	1	721	IH	untone
109	mono	5	1	1095	IH	untone
109	mono	6	1	587	IH	untone
109	mono	7	1	350	IH	untone
109	mono	8	0	440	IH	untone
109	mono	9	1	394	IH	untone
109	mono	10	1	384	IH	untone
109	mono	11	1	379	IH	untone
109	mono	12	1	594	IH	untone
109	mono	13	1	589	IH	untone
109	mono	14	1	252	IH	untone
109	mono	15	1	405	IH	untone
109	mono	16	1	630	IH	untone
109	mono	17	1	245	IH	untone
109	mono	18	1	367	IH	untone
109	mono	19	1	667	IH	untone
109	mono	20	1	402	IH	untone
109	mono	21	1	429	IH	untone
109	mono	22	1	521	IH	untone
109	mono	23	1	594	IH	untone
109	mono	24	0	941	IH	untone
109	mono	25	0	714	IH	untone
109	mono	26	1	893	IH	untone
109	mono	27	1	777	IH	untone
109	mono	28	1	499	IH	untone
109	mono	29	1	459	IH	untone
109	mono	30	1	508	IH	untone
109	mono	31	0	947	IH	untone
109	mono	32	1	772	IH	untone
109	mono	33	1	398	IH	untone
109	mono	34	1	694	IH	untone
109	mono	35	1	508	IH	untone
109	mono	36	0	556	IH	untone
109	mono	37	1	712	IH	untone
109	mono	38	0	621	non-IH	untone
109	mono	39	1	568	non-IH	untone
109	mono	40	0	741	non-IH	untone
109	mono	41	1	498	non-IH	untone
109	mono	42	1	513	non-IH	untone
109	mono	43	0	376	non-IH	untone
109	mono	44	1	403	non-IH	untone
109	mono	45	1	84	non-IH	untone
109	mono	46	1	138	non-IH	untone
109	mono	47	1	497	non-IH	untone
109	mono	48	1	1019	non-IH	untone
109	mono	49	1	575	non-IH	untone
109	mono	50	0	1039	non-IH	untone
109	mono	51	0	289	non-IH	untone
109	mono	52	1	649	non-IH	untone
109	mono	53	1	463	non-IH	untone
109	mono	54	1	712	non-IH	untone
109	mono	55	1	570	non-IH	untone
109	mono	56	1	147	non-IH	untone
109	mono	57	1	322	non-IH	untone
109	mono	58	1	460	non-IH	untone
109	mono	59	1	308	non-IH	untone
109	mono	60	1	550	non-IH	untone
109	mono	61	1	345	non-IH	untone
109	mono	62	0	443	non-IH	untone
109	mono	63	1	495	non-IH	untone
109	mono	64	1	633	non-IH	untone
109	mono	65	1	466	non-IH	untone
109	mono	66	1	510	non-IH	untone
109	mono	67	1	666	non-IH	untone
109	mono	68	1	499	non-IH	untone
109	mono	69	0	1102	non-IH	untone
109	mono	70	1	286	non-IH	untone
109	mono	71	1	461	non-IH	untone
109	mono	72	0	726	non-IH	untone
109	mono	73	0	43	non-IH	untone
110	mono	1	1	1050	IH	untone
110	mono	2	1	577	IH	untone
110	mono	3	1	1007	IH	untone
110	mono	4	1	734	IH	untone
110	mono	5	1	487	IH	untone
110	mono	6	1	923	IH	untone
110	mono	7	1	523	IH	untone
110	mono	8	1	343	IH	untone
110	mono	9	1	618	IH	untone
110	mono	10	1	804	IH	untone
110	mono	11	0	426	IH	untone
110	mono	12	1	429	IH	untone
110	mono	13	1	606	IH	untone
110	mono	14	1	718	IH	untone
110	mono	15	1	513	IH	untone
110	mono	16	1	262	IH	untone
110	mono	17	1	333	IH	untone
110	mono	18	1	2860	IH	untone
110	mono	19	1	839	IH	untone
110	mono	20	1	460	IH	untone
110	mono	21	1	571	IH	untone
110	mono	22	1	625	IH	untone
110	mono	23	1	861	IH	untone
110	mono	24	0	692	IH	untone
110	mono	25	1	732	IH	untone
110	mono	26	1	520	IH	untone
110	mono	27	1	398	IH	untone
110	mono	28	1	370	IH	untone
110	mono	29	1	615	IH	untone
110	mono	30	1	574	IH	untone
110	mono	31	1	679	IH	untone
110	mono	32	1	201	IH	untone
110	mono	33	1	563	IH	untone
110	mono	34	1	771	IH	untone
110	mono	35	1	363	IH	untone
110	mono	36	1	744	IH	untone
110	mono	37	1	719	IH	untone
110	mono	38	1	640	non-IH	untone
110	mono	39	1	429	non-IH	untone
110	mono	40	1	547	non-IH	untone
110	mono	41	1	268	non-IH	untone
110	mono	42	1	486	non-IH	untone
110	mono	43	1	502	non-IH	untone
110	mono	44	1	939	non-IH	untone
110	mono	45	1	368	non-IH	untone
110	mono	46	1	1093	non-IH	untone
110	mono	47	1	479	non-IH	untone
110	mono	48	1	341	non-IH	untone
110	mono	49	1	968	non-IH	untone
110	mono	50	1	1064	non-IH	untone
110	mono	51	1	628	non-IH	untone
110	mono	52	1	379	non-IH	untone
110	mono	53	1	1151	non-IH	untone
110	mono	54	1	560	non-IH	untone
110	mono	55	1	765	non-IH	untone
110	mono	56	1	365	non-IH	untone
110	mono	57	1	660	non-IH	untone
110	mono	58	1	342	non-IH	untone
110	mono	59	1	567	non-IH	untone
110	mono	60	1	575	non-IH	untone
110	mono	61	1	698	non-IH	untone
110	mono	62	1	555	non-IH	untone
110	mono	63	1	435	non-IH	untone
110	mono	64	1	721	non-IH	untone
110	mono	65	0	764	non-IH	untone
110	mono	66	1	792	non-IH	untone
110	mono	67	1	735	non-IH	untone
110	mono	68	1	598	non-IH	untone
110	mono	69	1	642	non-IH	untone
110	mono	70	1	418	non-IH	untone
110	mono	71	1	427	non-IH	untone
110	mono	72	1	729	non-IH	untone
110	mono	73	1	565	non-IH	untone
111	mono	1	1	457	IH	untone
111	mono	2	1	255	IH	untone
111	mono	3	1	386	IH	untone
111	mono	4	1	251	IH	untone
111	mono	5	1	262	IH	untone
111	mono	6	1	295	IH	untone
111	mono	7	1	282	IH	untone
111	mono	8	1	715	IH	untone
111	mono	9	1	342	IH	untone
111	mono	10	1	229	IH	untone
111	mono	11	1	501	IH	untone
111	mono	12	1	706	IH	untone
111	mono	13	1	313	IH	untone
111	mono	14	1	252	IH	untone
111	mono	15	1	466	IH	untone
111	mono	16	0	932	IH	untone
111	mono	17	1	129	IH	untone
111	mono	18	1	383	IH	untone
111	mono	19	1	505	IH	untone
111	mono	20	1	285	IH	untone
111	mono	21	1	282	IH	untone
111	mono	22	1	317	IH	untone
111	mono	23	1	442	IH	untone
111	mono	24	1	155	IH	untone
111	mono	25	0	574	IH	untone
111	mono	26	1	279	IH	untone
111	mono	27	1	310	IH	untone
111	mono	28	1	315	IH	untone
111	mono	29	0	523	IH	untone
111	mono	30	1	483	IH	untone
111	mono	31	1	294	IH	untone
111	mono	32	1	295	IH	untone
111	mono	33	1	368	IH	untone
111	mono	34	1	540	IH	untone
111	mono	35	0	371	IH	untone
111	mono	36	1	382	IH	untone
111	mono	37	1	343	IH	untone
111	mono	38	1	245	non-IH	untone
111	mono	39	1	489	non-IH	untone
111	mono	40	1	107	non-IH	untone
111	mono	41	1	161	non-IH	untone
111	mono	42	1	251	non-IH	untone
111	mono	43	1	329	non-IH	untone
111	mono	44	1	545	non-IH	untone
111	mono	45	1	63	non-IH	untone
111	mono	46	0	502	non-IH	untone
111	mono	47	1	330	non-IH	untone
111	mono	48	1	368	non-IH	untone
111	mono	49	1	340	non-IH	untone
111	mono	50	1	196	non-IH	untone
111	mono	51	1	531	non-IH	untone
111	mono	52	1	252	non-IH	untone
111	mono	53	1	487	non-IH	untone
111	mono	54	1	218	non-IH	untone
111	mono	55	1	382	non-IH	untone
111	mono	56	0	253	non-IH	untone
111	mono	57	1	118	non-IH	untone
111	mono	58	1	188	non-IH	untone
111	mono	59	1	373	non-IH	untone
111	mono	60	1	428	non-IH	untone
111	mono	61	1	383	non-IH	untone
111	mono	62	1	210	non-IH	untone
111	mono	63	1	587	non-IH	untone
111	mono	64	1	468	non-IH	untone
111	mono	65	1	211	non-IH	untone
111	mono	66	0	259	non-IH	untone
111	mono	67	1	584	non-IH	untone
111	mono	68	1	351	non-IH	untone
111	mono	69	0	214	non-IH	untone
111	mono	70	1	293	non-IH	untone
111	mono	71	1	338	non-IH	untone
111	mono	72	0	311	non-IH	untone
111	mono	73	0	276	non-IH	untone
115	mono	1	0	1740	IH	untone
115	mono	2	1	563	IH	untone
115	mono	3	1	428	IH	untone
115	mono	4	1	501	IH	untone
115	mono	5	1	521	IH	untone
115	mono	6	1	332	IH	untone
115	mono	7	1	376	IH	untone
115	mono	8	1	379	IH	untone
115	mono	9	1	424	IH	untone
115	mono	10	1	376	IH	untone
115	mono	11	1	437	IH	untone
115	mono	12	1	625	IH	untone
115	mono	13	0	776	IH	untone
115	mono	14	1	469	IH	untone
115	mono	15	1	788	IH	untone
115	mono	16	1	484	IH	untone
115	mono	17	1	562	IH	untone
115	mono	18	1	868	IH	untone
115	mono	19	1	838	IH	untone
115	mono	20	1	648	IH	untone
115	mono	21	1	575	IH	untone
115	mono	22	0	741	IH	untone
115	mono	23	1	1228	IH	untone
115	mono	24	1	434	IH	untone
115	mono	25	1	1315	IH	untone
115	mono	26	1	419	IH	untone
115	mono	27	1	1467	IH	untone
115	mono	28	1	356	IH	untone
115	mono	29	1	769	IH	untone
115	mono	30	1	810	IH	untone
115	mono	31	1	527	IH	untone
115	mono	32	1	809	IH	untone
115	mono	33	0	660	IH	untone
115	mono	34	1	670	IH	untone
115	mono	35	1	389	IH	untone
115	mono	36	0	774	IH	untone
115	mono	37	1	733	IH	untone
115	mono	38	1	350	non-IH	untone
115	mono	39	1	341	non-IH	untone
115	mono	40	1	284	non-IH	untone
115	mono	41	1	231	non-IH	untone
115	mono	42	1	563	non-IH	untone
115	mono	43	1	293	non-IH	untone
115	mono	44	1	360	non-IH	untone
115	mono	45	1	260	non-IH	untone
115	mono	46	1	461	non-IH	untone
115	mono	47	1	564	non-IH	untone
115	mono	48	0	548	non-IH	untone
115	mono	49	1	439	non-IH	untone
115	mono	50	0	1129	non-IH	untone
115	mono	51	1	695	non-IH	untone
115	mono	52	1	507	non-IH	untone
115	mono	53	1	329	non-IH	untone
115	mono	54	1	420	non-IH	untone
115	mono	55	1	572	non-IH	untone
115	mono	56	1	996	non-IH	untone
115	mono	57	1	312	non-IH	untone
115	mono	58	1	373	non-IH	untone
115	mono	59	1	430	non-IH	untone
115	mono	60	0	809	non-IH	untone
115	mono	61	0	466	non-IH	untone
115	mono	62	1	574	non-IH	untone
115	mono	63	1	869	non-IH	untone
115	mono	64	1	582	non-IH	untone
115	mono	65	1	586	non-IH	untone
115	mono	66	1	505	non-IH	untone
115	mono	67	1	646	non-IH	untone
115	mono	68	1	337	non-IH	untone
115	mono	69	1	675	non-IH	untone
115	mono	70	1	406	non-IH	untone
115	mono	71	1	862	non-IH	untone
115	mono	72	1	626	non-IH	untone
115	mono	73	1	808	non-IH	untone
116	mono	1	1	698	IH	untone
116	mono	2	1	364	IH	untone
116	mono	3	1	196	IH	untone
116	mono	4	1	428	IH	untone
116	mono	5	1	305	IH	untone
116	mono	6	1	300	IH	untone
116	mono	7	1	227	IH	untone
116	mono	8	1	49	IH	untone
116	mono	9	1	319	IH	untone
116	mono	10	1	389	IH	untone
116	mono	11	0	-13	IH	untone
116	mono	12	1	616	IH	untone
116	mono	13	1	179	IH	untone
116	mono	14	1	382	IH	untone
116	mono	15	1	265	IH	untone
116	mono	16	1	253	IH	untone
116	mono	17	1	243	IH	untone
116	mono	18	1	193	IH	untone
116	mono	19	1	690	IH	untone
116	mono	20	1	332	IH	untone
116	mono	21	1	336	IH	untone
116	mono	22	1	603	IH	untone
116	mono	23	1	320	IH	untone
116	mono	24	1	217	IH	untone
116	mono	25	0	359	IH	untone
116	mono	26	1	220	IH	untone
116	mono	27	0	546	IH	untone
116	mono	28	1	435	IH	untone
116	mono	29	0	394	IH	untone
116	mono	30	1	359	IH	untone
116	mono	31	0	791	IH	untone
116	mono	32	1	210	IH	untone
116	mono	33	1	399	IH	untone
116	mono	34	1	398	IH	untone
116	mono	35	1	299	IH	untone
116	mono	36	0	272	IH	untone
116	mono	37	1	318	IH	untone
116	mono	38	0	631	non-IH	untone
116	mono	39	1	260	non-IH	untone
116	mono	40	1	40	non-IH	untone
116	mono	41	0	216	non-IH	untone
116	mono	42	1	126	non-IH	untone
116	mono	43	1	62	non-IH	untone
116	mono	44	1	469	non-IH	untone
116	mono	45	1	30	non-IH	untone
116	mono	46	1	254	non-IH	untone
116	mono	47	1	310	non-IH	untone
116	mono	48	0	120	non-IH	untone
116	mono	49	1	307	non-IH	untone
116	mono	50	1	451	non-IH	untone
116	mono	51	0	67	non-IH	untone
116	mono	52	1	348	non-IH	untone
116	mono	53	1	556	non-IH	untone
116	mono	54	1	180	non-IH	untone
116	mono	55	1	504	non-IH	untone
116	mono	56	1	154	non-IH	untone
116	mono	57	0	225	non-IH	untone
116	mono	58	1	387	non-IH	untone
116	mono	59	1	229	non-IH	untone
116	mono	60	1	366	non-IH	untone
116	mono	61	1	9	non-IH	untone
116	mono	62	0	218	non-IH	untone
116	mono	63	1	357	non-IH	untone
116	mono	64	1	276	non-IH	untone
116	mono	65	1	151	non-IH	untone
116	mono	66	1	378	non-IH	untone
116	mono	67	1	289	non-IH	untone
116	mono	68	0	131	non-IH	untone
116	mono	69	1	130	non-IH	untone
116	mono	70	1	32	non-IH	untone
116	mono	71	1	238	non-IH	untone
116	mono	72	1	103	non-IH	untone
116	mono	73	1	348	non-IH	untone
117	mono	1	0	1127	IH	untone
117	mono	2	1	425	IH	untone
117	mono	3	1	369	IH	untone
117	mono	4	1	495	IH	untone
117	mono	5	1	251	IH	untone
117	mono	6	1	446	IH	untone
117	mono	7	1	212	IH	untone
117	mono	8	1	279	IH	untone
117	mono	9	1	311	IH	untone
117	mono	10	1	336	IH	untone
117	mono	11	1	500	IH	untone
117	mono	12	1	736	IH	untone
117	mono	13	1	405	IH	untone
117	mono	14	0	758	IH	untone
117	mono	15	1	387	IH	untone
117	mono	16	1	378	IH	untone
117	mono	17	1	387	IH	untone
117	mono	18	1	282	IH	untone
117	mono	19	1	755	IH	untone
117	mono	20	1	567	IH	untone
117	mono	21	1	609	IH	untone
117	mono	22	1	624	IH	untone
117	mono	23	1	773	IH	untone
117	mono	24	1	621	IH	untone
117	mono	25	1	836	IH	untone
117	mono	26	1	393	IH	untone
117	mono	27	1	317	IH	untone
117	mono	28	1	383	IH	untone
117	mono	29	1	586	IH	untone
117	mono	30	1	482	IH	untone
117	mono	31	1	375	IH	untone
117	mono	32	1	394	IH	untone
117	mono	33	1	401	IH	untone
117	mono	34	1	613	IH	untone
117	mono	35	1	578	IH	untone
117	mono	36	1	452	IH	untone
117	mono	37	1	365	IH	untone
117	mono	38	1	289	non-IH	untone
117	mono	39	1	389	non-IH	untone
117	mono	40	1	225	non-IH	untone
117	mono	41	1	271	non-IH	untone
117	mono	42	1	333	non-IH	untone
117	mono	43	1	230	non-IH	untone
117	mono	44	1	524	non-IH	untone
117	mono	45	1	117	non-IH	untone
117	mono	46	1	321	non-IH	untone
117	mono	47	1	414	non-IH	untone
117	mono	48	1	332	non-IH	untone
117	mono	49	1	311	non-IH	untone
117	mono	50	1	370	non-IH	untone
117	mono	51	1	596	non-IH	untone
117	mono	52	1	323	non-IH	untone
117	mono	53	1	394	non-IH	untone
117	mono	54	1	546	non-IH	untone
117	mono	55	1	499	non-IH	untone
117	mono	56	1	292	non-IH	untone
117	mono	57	1	340	non-IH	untone
117	mono	58	1	68	non-IH	untone
117	mono	59	1	395	non-IH	untone
117	mono	60	1	662	non-IH	untone
117	mono	61	1	371	non-IH	untone
117	mono	62	1	427	non-IH	untone
117	mono	63	1	316	non-IH	untone
117	mono	64	1	515	non-IH	untone
117	mono	65	1	331	non-IH	untone
117	mono	66	1	435	non-IH	untone
117	mono	67	1	917	non-IH	untone
117	mono	68	1	307	non-IH	untone
117	mono	69	1	373	non-IH	untone
117	mono	70	1	316	non-IH	untone
117	mono	71	1	765	non-IH	untone
117	mono	72	1	469	non-IH	untone
117	mono	73	1	583	non-IH	untone
118	mono	1	1	1171	IH	untone
118	mono	2	0	600	IH	untone
118	mono	3	0	936	IH	untone
118	mono	4	0	568	IH	untone
118	mono	5	1	455	IH	untone
118	mono	6	1	513	IH	untone
118	mono	7	1	256	IH	untone
118	mono	8	0	546	IH	untone
118	mono	9	1	297	IH	untone
118	mono	10	0	830	IH	untone
118	mono	11	1	692	IH	untone
118	mono	12	1	774	IH	untone
118	mono	13	1	254	IH	untone
118	mono	14	1	365	IH	untone
118	mono	15	1	322	IH	untone
118	mono	16	1	360	IH	untone
118	mono	17	1	365	IH	untone
118	mono	18	1	529	IH	untone
118	mono	19	1	967	IH	untone
118	mono	20	0	349	IH	untone
118	mono	21	1	436	IH	untone
118	mono	22	1	930	IH	untone
118	mono	23	1	473	IH	untone
118	mono	24	1	703	IH	untone
118	mono	25	1	761	IH	untone
118	mono	26	1	421	IH	untone
118	mono	27	1	444	IH	untone
118	mono	28	1	532	IH	untone
118	mono	29	1	386	IH	untone
118	mono	30	1	579	IH	untone
118	mono	31	0	1045	IH	untone
118	mono	32	1	902	IH	untone
118	mono	33	1	471	IH	untone
118	mono	34	1	578	IH	untone
118	mono	35	1	285	IH	untone
118	mono	36	0	716	IH	untone
118	mono	37	0	663	IH	untone
118	mono	38	1	529	non-IH	untone
118	mono	39	1	241	non-IH	untone
118	mono	40	1	31	non-IH	untone
118	mono	41	1	259	non-IH	untone
118	mono	42	1	-22	non-IH	untone
118	mono	43	1	236	non-IH	untone
118	mono	44	1	356	non-IH	untone
118	mono	45	1	240	non-IH	untone
118	mono	46	1	287	non-IH	untone
118	mono	47	1	275	non-IH	untone
118	mono	48	1	495	non-IH	untone
118	mono	49	1	484	non-IH	untone
118	mono	50	1	660	non-IH	untone
118	mono	51	1	514	non-IH	untone
118	mono	52	1	666	non-IH	untone
118	mono	53	1	699	non-IH	untone
118	mono	54	0	332	non-IH	untone
118	mono	55	0	912	non-IH	untone
118	mono	56	1	340	non-IH	untone
118	mono	57	1	318	non-IH	untone
118	mono	58	1	360	non-IH	untone
118	mono	59	1	301	non-IH	untone
118	mono	60	0	535	non-IH	untone
118	mono	61	1	488	non-IH	untone
118	mono	62	0	244	non-IH	untone
118	mono	63	1	885	non-IH	untone
118	mono	64	0	739	non-IH	untone
118	mono	65	1	424	non-IH	untone
118	mono	66	1	179	non-IH	untone
118	mono	67	1	553	non-IH	untone
118	mono	68	1	836	non-IH	untone
118	mono	69	0	540	non-IH	untone
118	mono	70	1	327	non-IH	untone
118	mono	71	1	258	non-IH	untone
118	mono	72	0	405	non-IH	untone
118	mono	73	1	322	non-IH	untone
204	bi	1	1	841	IH	untone
204	bi	2	1	408	IH	untone
204	bi	3	1	651	IH	untone
204	bi	4	0	605	IH	untone
204	bi	5	1	560	IH	untone
204	bi	6	1	309	IH	untone
204	bi	7	1	163	IH	untone
204	bi	8	1	204	IH	untone
204	bi	9	1	346	IH	untone
204	bi	10	1	493	IH	untone
204	bi	11	1	629	IH	untone
204	bi	12	1	173	IH	untone
204	bi	13	1	330	IH	untone
204	bi	14	1	463	IH	untone
204	bi	15	1	247	IH	untone
204	bi	16	1	922	IH	untone
204	bi	17	1	247	IH	untone
204	bi	18	1	319	IH	untone
204	bi	19	0	842	IH	untone
204	bi	20	1	454	IH	untone
204	bi	21	1	47	IH	untone
204	bi	22	1	774	IH	untone
204	bi	23	1	226	IH	untone
204	bi	24	1	435	IH	untone
204	bi	25	0	538	IH	untone
204	bi	26	1	397	IH	untone
204	bi	27	1	1135	IH	untone
204	bi	28	1	110	IH	untone
204	bi	29	1	286	IH	untone
204	bi	30	1	470	IH	untone
204	bi	31	0	393	IH	untone
204	bi	32	1	305	IH	untone
204	bi	33	1	375	IH	untone
204	bi	34	1	477	IH	untone
204	bi	35	1	790	IH	untone
204	bi	36	0	769	IH	untone
204	bi	37	0	565	IH	untone
204	bi	38	1	465	non-IH	untone
204	bi	39	0	1054	non-IH	untone
204	bi	40	1	260	non-IH	untone
204	bi	41	1	191	non-IH	untone
204	bi	42	1	102	non-IH	untone
204	bi	43	1	413	non-IH	untone
204	bi	44	1	296	non-IH	untone
204	bi	45	1	122	non-IH	untone
204	bi	46	1	477	non-IH	untone
204	bi	47	1	596	non-IH	untone
204	bi	48	1	442	non-IH	untone
204	bi	49	0	1121	non-IH	untone
204	bi	50	1	633	non-IH	untone
204	bi	51	0	294	non-IH	untone
204	bi	52	1	152	non-IH	untone
204	bi	53	1	667	non-IH	untone
204	bi	54	1	302	non-IH	untone
204	bi	55	1	525	non-IH	untone
204	bi	56	1	859	non-IH	untone
204	bi	57	1	282	non-IH	untone
204	bi	58	1	675	non-IH	untone
204	bi	59	1	294	non-IH	untone
204	bi	60	0	1134	non-IH	untone
204	bi	61	1	962	non-IH	untone
204	bi	62	1	548	non-IH	untone
204	bi	63	1	566	non-IH	untone
204	bi	64	1	529	non-IH	untone
204	bi	65	1	452	non-IH	untone
204	bi	66	1	438	non-IH	untone
204	bi	67	0	1946	non-IH	untone
204	bi	68	1	569	non-IH	untone
204	bi	69	0	284	non-IH	untone
204	bi	70	1	504	non-IH	untone
204	bi	71	0	772	non-IH	untone
204	bi	72	1	634	non-IH	untone
204	bi	73	1	598	non-IH	untone
205	bi	1	1	604	IH	untone
205	bi	2	1	381	IH	untone
205	bi	3	0	656	IH	untone
205	bi	4	0	900	IH	untone
205	bi	5	1	781	IH	untone
205	bi	6	1	278	IH	untone
205	bi	7	1	345	IH	untone
205	bi	8	1	257	IH	untone
205	bi	9	1	679	IH	untone
205	bi	10	1	488	IH	untone
205	bi	11	1	593	IH	untone
205	bi	12	1	926	IH	untone
205	bi	13	1	354	IH	untone
205	bi	14	1	1100	IH	untone
205	bi	15	1	563	IH	untone
205	bi	16	1	271	IH	untone
205	bi	17	1	447	IH	untone
205	bi	18	1	676	IH	untone
205	bi	19	0	719	IH	untone
205	bi	20	1	686	IH	untone
205	bi	21	1	218	IH	untone
205	bi	22	1	606	IH	untone
205	bi	23	1	441	IH	untone
205	bi	24	1	357	IH	untone
205	bi	25	0	819	IH	untone
205	bi	26	1	602	IH	untone
205	bi	27	1	589	IH	untone
205	bi	28	1	409	IH	untone
205	bi	29	1	353	IH	untone
205	bi	30	1	694	IH	untone
205	bi	31	1	656	IH	untone
205	bi	32	1	1185	IH	untone
205	bi	33	1	413	IH	untone
205	bi	34	1	921	IH	untone
205	bi	35	1	333	IH	untone
205	bi	36	0	965	IH	untone
205	bi	37	0	1010	IH	untone
205	bi	38	1	220	non-IH	untone
205	bi	39	0	746	non-IH	untone
205	bi	40	1	772	non-IH	untone
205	bi	41	1	290	non-IH	untone
205	bi	42	1	197	non-IH	untone
205	bi	43	1	642	non-IH	untone
205	bi	44	1	449	non-IH	untone
205	bi	45	1	312	non-IH	untone
205	bi	46	1	408	non-IH	untone
205	bi	47	1	873	non-IH	untone
205	bi	48	1	1482	non-IH	untone
205	bi	49	1	873	non-IH	untone
205	bi	50	1	672	non-IH	untone
205	bi	51	0	603	non-IH	untone
205	bi	52	1	884	non-IH	untone
205	bi	53	1	418	non-IH	untone
205	bi	54	1	398	non-IH	untone
205	bi	55	1	523	non-IH	untone
205	bi	56	1	309	non-IH	untone
205	bi	57	1	282	non-IH	untone
205	bi	58	0	1029	non-IH	untone
205	bi	59	1	368	non-IH	untone
205	bi	60	1	598	non-IH	untone
205	bi	61	1	223	non-IH	untone
205	bi	62	1	606	non-IH	untone
205	bi	63	1	735	non-IH	untone
205	bi	64	1	968	non-IH	untone
205	bi	65	1	479	non-IH	untone
205	bi	66	1	905	non-IH	untone
205	bi	67	1	811	non-IH	untone
205	bi	68	1	550	non-IH	untone
205	bi	69	1	608	non-IH	untone
205	bi	70	1	275	non-IH	untone
205	bi	71	1	946	non-IH	untone
205	bi	72	1	422	non-IH	untone
205	bi	73	0	619	non-IH	untone
206	bi	1	1	587	IH	untone
206	bi	2	1	428	IH	untone
206	bi	3	1	731	IH	untone
206	bi	4	1	721	IH	untone
206	bi	5	1	123	IH	untone
206	bi	6	1	348	IH	untone
206	bi	7	1	787	IH	untone
206	bi	8	1	432	IH	untone
206	bi	9	1	582	IH	untone
206	bi	10	1	464	IH	untone
206	bi	11	1	719	IH	untone
206	bi	12	1	755	IH	untone
206	bi	13	1	264	IH	untone
206	bi	14	1	528	IH	untone
206	bi	15	1	522	IH	untone
206	bi	16	1	525	IH	untone
206	bi	17	1	476	IH	untone
206	bi	18	1	471	IH	untone
206	bi	19	0	721	IH	untone
206	bi	20	1	847	IH	untone
206	bi	21	1	661	IH	untone
206	bi	22	1	885	IH	untone
206	bi	23	1	804	IH	untone
206	bi	24	1	452	IH	untone
206	bi	25	0	1660	IH	untone
206	bi	26	1	565	IH	untone
206	bi	27	1	394	IH	untone
206	bi	28	1	501	IH	untone
206	bi	29	1	584	IH	untone
206	bi	30	1	809	IH	untone
206	bi	31	1	593	IH	untone
206	bi	32	1	508	IH	untone
206	bi	33	1	430	IH	untone
206	bi	34	1	1005	IH	untone
206	bi	35	1	510	IH	untone
206	bi	36	0	480	IH	untone
206	bi	37	1	660	IH	untone
206	bi	38	1	630	non-IH	untone
206	bi	39	1	591	non-IH	untone
206	bi	40	0	605	non-IH	untone
206	bi	41	1	511	non-IH	untone
206	bi	42	1	373	non-IH	untone
206	bi	43	1	27	non-IH	untone
206	bi	44	1	1029	non-IH	untone
206	bi	45	1	514	non-IH	untone
206	bi	46	1	615	non-IH	untone
206	bi	47	1	380	non-IH	untone
206	bi	48	1	667	non-IH	untone
206	bi	49	1	1027	non-IH	untone
206	bi	50	0	796	non-IH	untone
206	bi	51	0	337	non-IH	untone
206	bi	52	1	349	non-IH	untone
206	bi	53	1	763	non-IH	untone
206	bi	54	1	561	non-IH	untone
206	bi	55	1	732	non-IH	untone
206	bi	56	1	448	non-IH	untone
206	bi	57	1	148	non-IH	untone
206	bi	58	0	370	non-IH	untone
206	bi	59	1	288	non-IH	untone
206	bi	60	1	661	non-IH	untone
206	bi	61	1	491	non-IH	untone
206	bi	62	1	461	non-IH	untone
206	bi	63	1	425	non-IH	untone
206	bi	64	1	378	non-IH	untone
206	bi	65	1	902	non-IH	untone
206	bi	66	1	405	non-IH	untone
206	bi	67	1	678	non-IH	untone
206	bi	68	1	798	non-IH	untone
206	bi	69	1	692	non-IH	untone
206	bi	70	1	422	non-IH	untone
206	bi	71	0	668	non-IH	untone
206	bi	72	1	824	non-IH	untone
206	bi	73	1	647	non-IH	untone
207	bi	1	1	2031	IH	untone
207	bi	2	1	614	IH	untone
207	bi	3	1	418	IH	untone
207	bi	4	1	1250	IH	untone
207	bi	5	1	697	IH	untone
207	bi	6	1	729	IH	untone
207	bi	7	1	389	IH	untone
207	bi	8	1	484	IH	untone
207	bi	9	1	189	IH	untone
207	bi	10	1	403	IH	untone
207	bi	11	1	547	IH	untone
207	bi	12	1	858	IH	untone
207	bi	13	1	362	IH	untone
207	bi	14	1	563	IH	untone
207	bi	15	1	851	IH	untone
207	bi	16	1	192	IH	untone
207	bi	17	1	450	IH	untone
207	bi	18	1	539	IH	untone
207	bi	19	1	1467	IH	untone
207	bi	20	1	628	IH	untone
207	bi	21	1	876	IH	untone
207	bi	22	1	747	IH	untone
207	bi	23	1	602	IH	untone
207	bi	24	1	369	IH	untone
207	bi	25	1	969	IH	untone
207	bi	26	1	499	IH	untone
207	bi	27	1	1415	IH	untone
207	bi	28	1	663	IH	untone
207	bi	29	1	756	IH	untone
207	bi	30	1	1157	IH	untone
207	bi	31	1	698	IH	untone
207	bi	32	1	1704	IH	untone
207	bi	33	1	1082	IH	untone
207	bi	34	1	480	IH	untone
207	bi	35	1	761	IH	untone
207	bi	36	1	512	IH	untone
207	bi	37	1	901	IH	untone
207	bi	38	1	565	non-IH	untone
207	bi	39	1	680	non-IH	untone
207	bi	40	0	649	non-IH	untone
207	bi	41	1	584	non-IH	untone
207	bi	42	1	126	non-IH	untone
207	bi	43	1	736	non-IH	untone
207	bi	44	1	700	non-IH	untone
207	bi	45	1	1075	non-IH	untone
207	bi	46	1	771	non-IH	untone
207	bi	47	1	642	non-IH	untone
207	bi	48	1	671	non-IH	untone
207	bi	49	1	553	non-IH	untone
207	bi	50	1	1349	non-IH	untone
207	bi	51	1	1091	non-IH	untone
207	bi	52	1	892	non-IH	untone
207	bi	53	1	877	non-IH	untone
207	bi	54	1	774	non-IH	untone
207	bi	55	1	773	non-IH	untone
207	bi	56	1	894	non-IH	untone
207	bi	57	1	289	non-IH	untone
207	bi	58	1	977	non-IH	untone
207	bi	59	1	324	non-IH	untone
207	bi	60	1	2064	non-IH	untone
207	bi	61	1	348	non-IH	untone
207	bi	62	1	747	non-IH	untone
207	bi	63	1	785	non-IH	untone
207	bi	64	0	1026	non-IH	untone
207	bi	65	1	691	non-IH	untone
207	bi	66	1	882	non-IH	untone
207	bi	67	1	1093	non-IH	untone
207	bi	68	0	1265	non-IH	untone
207	bi	69	1	1870	non-IH	untone
207	bi	70	1	510	non-IH	untone
207	bi	71	0	1666	non-IH	untone
207	bi	72	1	872	non-IH	untone
207	bi	73	1	891	non-IH	untone
210	bi	1	1	854	IH	untone
210	bi	2	1	860	IH	untone
210	bi	3	1	702	IH	untone
210	bi	4	1	378	IH	untone
210	bi	5	1	337	IH	untone
210	bi	6	1	435	IH	untone
210	bi	7	1	605	IH	untone
210	bi	8	1	273	IH	untone
210	bi	9	1	167	IH	untone
210	bi	10	1	527	IH	untone
210	bi	11	1	405	IH	untone
210	bi	12	1	908	IH	untone
210	bi	13	1	589	IH	untone
210	bi	14	1	320	IH	untone
210	bi	15	1	417	IH	untone
210	bi	16	1	573	IH	untone
210	bi	17	1	288	IH	untone
210	bi	18	1	707	IH	untone
210	bi	19	0	601	IH	untone
210	bi	20	1	602	IH	untone
210	bi	21	0	472	IH	untone
210	bi	22	1	703	IH	untone
210	bi	23	1	917	IH	untone
210	bi	24	1	386	IH	untone
210	bi	25	0	980	IH	untone
210	bi	26	1	864	IH	untone
210	bi	27	1	439	IH	untone
210	bi	28	1	599	IH	untone
210	bi	29	1	740	IH	untone
210	bi	30	1	714	IH	untone
210	bi	31	0	633	IH	untone
210	bi	32	0	1281	IH	untone
210	bi	33	1	820	IH	untone
210	bi	34	1	677	IH	untone
210	bi	35	1	394	IH	untone
210	bi	36	0	419	IH	untone
210	bi	37	0	1012	IH	untone
210	bi	38	1	183	non-IH	untone
210	bi	39	1	1390	non-IH	untone
210	bi	40	1	852	non-IH	untone
210	bi	41	1	129	non-IH	untone
210	bi	42	1	287	non-IH	untone
210	bi	43	1	1179	non-IH	untone
210	bi	44	1	466	non-IH	untone
210	bi	45	1	419	non-IH	untone
210	bi	46	1	357	non-IH	untone
210	bi	47	1	480	non-IH	untone
210	bi	48	1	486	non-IH	untone
210	bi	49	1	534	non-IH	untone
210	bi	50	0	630	non-IH	untone
210	bi	51	0	432	non-IH	untone
210	bi	52	1	791	non-IH	untone
210	bi	53	1	764	non-IH	untone
210	bi	54	1	664	non-IH	untone
210	bi	55	1	807	non-IH	untone
210	bi	56	1	305	non-IH	untone
210	bi	57	1	381	non-IH	untone
210	bi	58	1	518	non-IH	untone
210	bi	59	1	670	non-IH	untone
210	bi	60	1	613	non-IH	untone
210	bi	61	1	758	non-IH	untone
210	bi	62	1	705	non-IH	untone
210	bi	63	1	487	non-IH	untone
210	bi	64	1	707	non-IH	untone
210	bi	65	1	463	non-IH	untone
210	bi	66	1	319	non-IH	untone
210	bi	67	1	1266	non-IH	untone
210	bi	68	1	1295	non-IH	untone
210	bi	69	1	1005	non-IH	untone
210	bi	70	1	790	non-IH	untone
210	bi	71	1	681	non-IH	untone
210	bi	72	1	358	non-IH	untone
210	bi	73	0	769	non-IH	untone
216	bi	1	1	1059	IH	untone
216	bi	2	1	455	IH	untone
216	bi	3	1	393	IH	untone
216	bi	4	1	539	IH	untone
216	bi	5	1	1296	IH	untone
216	bi	6	1	650	IH	untone
216	bi	7	1	473	IH	untone
216	bi	8	1	613	IH	untone
216	bi	9	1	497	IH	untone
216	bi	10	1	1699	IH	untone
216	bi	11	0	1003	IH	untone
216	bi	12	1	954	IH	untone
216	bi	13	1	1101	IH	untone
216	bi	14	1	517	IH	untone
216	bi	15	1	504	IH	untone
216	bi	16	1	586	IH	untone
216	bi	17	1	963	IH	untone
216	bi	18	1	369	IH	untone
216	bi	19	1	674	IH	untone
216	bi	20	1	359	IH	untone
216	bi	21	1	382	IH	untone
216	bi	22	1	802	IH	untone
216	bi	23	1	866	IH	untone
216	bi	24	1	1284	IH	untone
216	bi	25	1	1004	IH	untone
216	bi	26	1	659	IH	untone
216	bi	27	1	924	IH	untone
216	bi	28	1	496	IH	untone
216	bi	29	1	784	IH	untone
216	bi	30	0	-239	IH	untone
216	bi	31	1	852	IH	untone
216	bi	32	1	439	IH	untone
216	bi	33	0	2481	IH	untone
216	bi	34	1	1418	IH	untone
216	bi	35	1	1750	IH	untone
216	bi	36	1	1087	IH	untone
216	bi	37	1	908	IH	untone
216	bi	38	0	1440	non-IH	untone
216	bi	39	1	1638	non-IH	untone
216	bi	40	0	1245	non-IH	untone
216	bi	41	1	872	non-IH	untone
216	bi	42	1	201	non-IH	untone
216	bi	43	1	704	non-IH	untone
216	bi	44	1	701	non-IH	untone
216	bi	45	1	282	non-IH	untone
216	bi	46	1	1241	non-IH	untone
216	bi	47	1	853	non-IH	untone
216	bi	48	1	789	non-IH	untone
216	bi	49	1	946	non-IH	untone
216	bi	50	0	1642	non-IH	untone
216	bi	51	1	1039	non-IH	untone
216	bi	52	1	936	non-IH	untone
216	bi	53	1	650	non-IH	untone
216	bi	54	1	758	non-IH	untone
216	bi	55	1	684	non-IH	untone
216	bi	56	1	902	non-IH	untone
216	bi	57	1	513	non-IH	untone
216	bi	58	1	1482	non-IH	untone
216	bi	59	1	836	non-IH	untone
216	bi	60	1	1182	non-IH	untone
216	bi	61	1	848	non-IH	untone
216	bi	62	1	1147	non-IH	untone
216	bi	63	1	2028	non-IH	untone
216	bi	64	1	1641	non-IH	untone
216	bi	65	1	423	non-IH	untone
216	bi	66	1	1011	non-IH	untone
216	bi	67	1	1484	non-IH	untone
216	bi	68	1	919	non-IH	untone
216	bi	69	0	1593	non-IH	untone
216	bi	70	1	1092	non-IH	untone
216	bi	71	0	1544	non-IH	untone
216	bi	72	1	530	non-IH	untone
216	bi	73	1	1178	non-IH	untone
212	bi	1	1	589	IH	untone
212	bi	2	1	287	IH	untone
212	bi	3	1	312	IH	untone
212	bi	4	1	1018	IH	untone
212	bi	5	1	992	IH	untone
212	bi	6	1	410	IH	untone
212	bi	7	1	280	IH	untone
212	bi	8	1	136	IH	untone
212	bi	9	1	310	IH	untone
212	bi	10	1	485	IH	untone
212	bi	11	1	542	IH	untone
212	bi	12	1	784	IH	untone
212	bi	13	1	926	IH	untone
212	bi	14	1	389	IH	untone
212	bi	15	1	534	IH	untone
212	bi	16	1	390	IH	untone
212	bi	17	1	572	IH	untone
212	bi	18	1	706	IH	untone
212	bi	19	0	531	IH	untone
212	bi	20	1	792	IH	untone
212	bi	21	1	930	IH	untone
212	bi	22	1	508	IH	untone
212	bi	23	0	846	IH	untone
212	bi	24	1	281	IH	untone
212	bi	25	0	684	IH	untone
212	bi	26	1	481	IH	untone
212	bi	27	0	1172	IH	untone
212	bi	28	1	565	IH	untone
212	bi	29	1	627	IH	untone
212	bi	30	1	1192	IH	untone
212	bi	31	0	366	IH	untone
212	bi	32	1	692	IH	untone
212	bi	33	0	810	IH	untone
212	bi	34	1	456	IH	untone
212	bi	35	1	576	IH	untone
212	bi	36	0	871	IH	untone
212	bi	37	0	457	IH	untone
212	bi	38	1	272	non-IH	untone
212	bi	39	1	351	non-IH	untone
212	bi	40	0	481	non-IH	untone
212	bi	41	1	267	non-IH	untone
212	bi	42	1	451	non-IH	untone
212	bi	43	0	467	non-IH	untone
212	bi	44	1	819	non-IH	untone
212	bi	45	1	249	non-IH	untone
212	bi	46	0	489	non-IH	untone
212	bi	47	1	613	non-IH	untone
212	bi	48	1	499	non-IH	untone
212	bi	49	1	1069	non-IH	untone
212	bi	50	1	416	non-IH	untone
212	bi	51	0	347	non-IH	untone
212	bi	52	1	680	non-IH	untone
212	bi	53	1	575	non-IH	untone
212	bi	54	1	434	non-IH	untone
212	bi	55	1	948	non-IH	untone
212	bi	56	1	399	non-IH	untone
212	bi	57	1	1058	non-IH	untone
212	bi	58	1	480	non-IH	untone
212	bi	59	1	397	non-IH	untone
212	bi	60	1	629	non-IH	untone
212	bi	61	1	398	non-IH	untone
212	bi	62	0	560	non-IH	untone
212	bi	63	1	769	non-IH	untone
212	bi	64	1	1295	non-IH	untone
212	bi	65	1	528	non-IH	untone
212	bi	66	0	695	non-IH	untone
212	bi	67	1	689	non-IH	untone
212	bi	68	1	329	non-IH	untone
212	bi	69	0	325	non-IH	untone
212	bi	70	1	407	non-IH	untone
212	bi	71	0	351	non-IH	untone
212	bi	72	1	526	non-IH	untone
212	bi	73	0	464	non-IH	untone
213	bi	1	1	1715	IH	untone
213	bi	2	1	900	IH	untone
213	bi	3	0	1045	IH	untone
213	bi	4	1	572	IH	untone
213	bi	5	1	729	IH	untone
213	bi	6	1	557	IH	untone
213	bi	7	1	679	IH	untone
213	bi	8	1	798	IH	untone
213	bi	9	1	1166	IH	untone
213	bi	10	1	1260	IH	untone
213	bi	11	1	627	IH	untone
213	bi	12	1	1002	IH	untone
213	bi	13	1	881	IH	untone
213	bi	14	1	849	IH	untone
213	bi	15	1	445	IH	untone
213	bi	16	1	1183	IH	untone
213	bi	17	1	611	IH	untone
213	bi	18	1	456	IH	untone
213	bi	19	0	1427	IH	untone
213	bi	20	1	687	IH	untone
213	bi	21	1	814	IH	untone
213	bi	22	1	945	IH	untone
213	bi	23	1	493	IH	untone
213	bi	24	1	472	IH	untone
213	bi	25	0	2072	IH	untone
213	bi	26	1	572	IH	untone
213	bi	27	1	1488	IH	untone
213	bi	28	1	609	IH	untone
213	bi	29	1	835	IH	untone
213	bi	30	1	811	IH	untone
213	bi	31	0	3378	IH	untone
213	bi	32	1	1149	IH	untone
213	bi	33	1	833	IH	untone
213	bi	34	1	958	IH	untone
213	bi	35	0	971	IH	untone
213	bi	36	1	1651	IH	untone
213	bi	37	1	1293	IH	untone
213	bi	38	1	621	non-IH	untone
213	bi	39	1	1053	non-IH	untone
213	bi	40	1	894	non-IH	untone
213	bi	41	1	520	non-IH	untone
213	bi	42	1	430	non-IH	untone
213	bi	43	0	615	non-IH	untone
213	bi	44	1	1186	non-IH	untone
213	bi	45	1	610	non-IH	untone
213	bi	46	1	1503	non-IH	untone
213	bi	47	1	472	non-IH	untone
213	bi	48	0	1770	non-IH	untone
213	bi	49	1	1238	non-IH	untone
213	bi	50	1	769	non-IH	untone
213	bi	51	0	972	non-IH	untone
213	bi	52	0	837	non-IH	untone
213	bi	53	1	696	non-IH	untone
213	bi	54	0	2077	non-IH	untone
213	bi	55	1	1089	non-IH	untone
213	bi	56	1	597	non-IH	untone
213	bi	57	1	577	non-IH	untone
213	bi	58	0	1465	non-IH	untone
213	bi	59	1	875	non-IH	untone
213	bi	60	1	2165	non-IH	untone
213	bi	61	1	511	non-IH	untone
213	bi	62	1	1914	non-IH	untone
213	bi	63	1	1072	non-IH	untone
213	bi	64	1	1495	non-IH	untone
213	bi	65	1	965	non-IH	untone
213	bi	66	1	1584	non-IH	untone
213	bi	67	0	1299	non-IH	untone
213	bi	68	1	943	non-IH	untone
213	bi	69	0	1206	non-IH	untone
213	bi	70	1	467	non-IH	untone
213	bi	71	1	1235	non-IH	untone
213	bi	72	1	476	non-IH	untone
213	bi	73	0	1101	non-IH	untone
214	bi	1	1	415	IH	untone
214	bi	2	1	467	IH	untone
214	bi	3	1	731	IH	untone
214	bi	4	0	609	IH	untone
214	bi	5	1	253	IH	untone
214	bi	6	1	656	IH	untone
214	bi	7	1	407	IH	untone
214	bi	8	1	297	IH	untone
214	bi	9	1	304	IH	untone
214	bi	10	1	134	IH	untone
214	bi	11	1	165	IH	untone
214	bi	12	1	1503	IH	untone
214	bi	13	1	223	IH	untone
214	bi	14	1	529	IH	untone
214	bi	15	1	442	IH	untone
214	bi	16	1	153	IH	untone
214	bi	17	1	488	IH	untone
214	bi	18	1	140	IH	untone
214	bi	19	1	789	IH	untone
214	bi	20	1	623	IH	untone
214	bi	21	1	162	IH	untone
214	bi	22	1	558	IH	untone
214	bi	23	1	314	IH	untone
214	bi	24	1	242	IH	untone
214	bi	25	0	722	IH	untone
214	bi	26	1	315	IH	untone
214	bi	27	0	458	IH	untone
214	bi	28	1	603	IH	untone
214	bi	29	1	927	IH	untone
214	bi	30	1	530	IH	untone
214	bi	31	0	651	IH	untone
214	bi	32	1	373	IH	untone
214	bi	33	1	993	IH	untone
214	bi	34	1	630	IH	untone
214	bi	35	1	202	IH	untone
214	bi	36	0	516	IH	untone
214	bi	37	1	258	IH	untone
214	bi	38	1	273	non-IH	untone
214	bi	39	1	325	non-IH	untone
214	bi	40	0	632	non-IH	untone
214	bi	41	0	218	non-IH	untone
214	bi	42	1	141	non-IH	untone
214	bi	43	1	492	non-IH	untone
214	bi	44	1	497	non-IH	untone
214	bi	45	1	-141	non-IH	untone
214	bi	46	0	394	non-IH	untone
214	bi	47	1	949	non-IH	untone
214	bi	48	1	598	non-IH	untone
214	bi	49	1	712	non-IH	untone
214	bi	50	1	508	non-IH	untone
214	bi	51	1	666	non-IH	untone
214	bi	52	1	289	non-IH	untone
214	bi	53	1	208	non-IH	untone
214	bi	54	1	661	non-IH	untone
214	bi	55	1	669	non-IH	untone
214	bi	56	1	462	non-IH	untone
214	bi	57	1	50	non-IH	untone
214	bi	58	1	886	non-IH	untone
214	bi	59	1	283	non-IH	untone
214	bi	60	0	786	non-IH	untone
214	bi	61	1	460	non-IH	untone
214	bi	62	1	-211	non-IH	untone
214	bi	63	0	1019	non-IH	untone
214	bi	64	1	653	non-IH	untone
214	bi	65	1	431	non-IH	untone
214	bi	66	0	544	non-IH	untone
214	bi	67	0	804	non-IH	untone
214	bi	68	1	494	non-IH	untone
214	bi	69	1	558	non-IH	untone
214	bi	70	1	541	non-IH	untone
214	bi	71	1	485	non-IH	untone
214	bi	72	0	442	non-IH	untone
214	bi	73	0	438	non-IH	untone
215	bi	1	1	551	IH	untone
215	bi	2	1	412	IH	untone
215	bi	3	1	392	IH	untone
215	bi	4	1	551	IH	untone
215	bi	5	0	703	IH	untone
215	bi	6	1	576	IH	untone
215	bi	7	1	472	IH	untone
215	bi	8	1	891	IH	untone
215	bi	9	1	356	IH	untone
215	bi	10	1	629	IH	untone
215	bi	11	1	706	IH	untone
215	bi	12	1	415	IH	untone
215	bi	13	1	391	IH	untone
215	bi	14	1	510	IH	untone
215	bi	15	1	358	IH	untone
215	bi	16	1	544	IH	untone
215	bi	17	1	659	IH	untone
215	bi	18	1	353	IH	untone
215	bi	19	0	769	IH	untone
215	bi	20	1	635	IH	untone
215	bi	21	1	596	IH	untone
215	bi	22	1	704	IH	untone
215	bi	23	1	563	IH	untone
215	bi	24	1	607	IH	untone
215	bi	25	1	585	IH	untone
215	bi	26	1	242	IH	untone
215	bi	27	1	472	IH	untone
215	bi	28	1	566	IH	untone
215	bi	29	1	457	IH	untone
215	bi	30	1	1078	IH	untone
215	bi	31	0	970	IH	untone
215	bi	32	1	540	IH	untone
215	bi	33	1	528	IH	untone
215	bi	34	1	1586	IH	untone
215	bi	35	1	377	IH	untone
215	bi	36	1	832	IH	untone
215	bi	37	0	821	IH	untone
215	bi	38	1	276	non-IH	untone
215	bi	39	1	759	non-IH	untone
215	bi	40	0	387	non-IH	untone
215	bi	41	0	276	non-IH	untone
215	bi	42	1	448	non-IH	untone
215	bi	43	1	285	non-IH	untone
215	bi	44	1	794	non-IH	untone
215	bi	45	1	223	non-IH	untone
215	bi	46	0	507	non-IH	untone
215	bi	47	1	394	non-IH	untone
215	bi	48	1	415	non-IH	untone
215	bi	49	1	312	non-IH	untone
215	bi	50	1	499	non-IH	untone
215	bi	51	0	447	non-IH	untone
215	bi	52	1	306	non-IH	untone
215	bi	53	1	595	non-IH	untone
215	bi	54	0	516	non-IH	untone
215	bi	55	1	553	non-IH	untone
215	bi	56	1	463	non-IH	untone
215	bi	57	1	710	non-IH	untone
215	bi	58	1	897	non-IH	untone
215	bi	59	1	733	non-IH	untone
215	bi	60	1	419	non-IH	untone
215	bi	61	1	553	non-IH	untone
215	bi	62	0	387	non-IH	untone
215	bi	63	1	636	non-IH	untone
215	bi	64	1	588	non-IH	untone
215	bi	65	1	451	non-IH	untone
215	bi	66	1	560	non-IH	untone
215	bi	67	1	1089	non-IH	untone
215	bi	68	1	457	non-IH	untone
215	bi	69	0	550	non-IH	untone
215	bi	70	1	546	non-IH	untone
215	bi	71	1	435	non-IH	untone
215	bi	72	1	364	non-IH	untone
215	bi	73	0	430	non-IH	untone
221	bi	1	1	470	IH	untone
221	bi	2	1	681	IH	untone
221	bi	3	1	429	IH	untone
221	bi	4	1	935	IH	untone
221	bi	5	1	1000	IH	untone
221	bi	6	1	664	IH	untone
221	bi	7	1	534	IH	untone
221	bi	8	1	148	IH	untone
221	bi	9	1	572	IH	untone
221	bi	10	0	1117	IH	untone
221	bi	11	1	533	IH	untone
221	bi	12	1	864	IH	untone
221	bi	13	1	651	IH	untone
221	bi	14	1	538	IH	untone
221	bi	15	1	559	IH	untone
221	bi	16	1	662	IH	untone
221	bi	17	1	1071	IH	untone
221	bi	18	1	249	IH	untone
221	bi	19	1	425	IH	untone
221	bi	20	1	662	IH	untone
221	bi	21	1	560	IH	untone
221	bi	22	1	743	IH	untone
221	bi	23	0	999	IH	untone
221	bi	24	1	672	IH	untone
221	bi	25	0	804	IH	untone
221	bi	26	1	541	IH	untone
221	bi	27	1	1185	IH	untone
221	bi	28	1	652	IH	untone
221	bi	29	1	611	IH	untone
221	bi	30	1	715	IH	untone
221	bi	31	1	512	IH	untone
221	bi	32	1	661	IH	untone
221	bi	33	1	624	IH	untone
221	bi	34	1	1538	IH	untone
221	bi	35	1	916	IH	untone
221	bi	36	1	904	IH	untone
221	bi	37	1	1107	IH	untone
221	bi	38	0	1163	non-IH	untone
221	bi	39	1	1206	non-IH	untone
221	bi	40	0	626	non-IH	untone
221	bi	41	1	427	non-IH	untone
221	bi	42	1	970	non-IH	untone
221	bi	43	1	398	non-IH	untone
221	bi	44	1	453	non-IH	untone
221	bi	45	1	405	non-IH	untone
221	bi	46	1	621	non-IH	untone
221	bi	47	1	469	non-IH	untone
221	bi	48	1	499	non-IH	untone
221	bi	49	1	770	non-IH	untone
221	bi	50	1	608	non-IH	untone
221	bi	51	1	1799	non-IH	untone
221	bi	52	1	394	non-IH	untone
221	bi	53	1	737	non-IH	untone
221	bi	54	1	555	non-IH	untone
221	bi	55	1	596	non-IH	untone
221	bi	56	1	457	non-IH	untone
221	bi	57	1	324	non-IH	untone
221	bi	58	1	767	non-IH	untone
221	bi	59	1	742	non-IH	untone
221	bi	60	1	649	non-IH	untone
221	bi	61	1	616	non-IH	untone
221	bi	62	0	1522	non-IH	untone
221	bi	63	1	856	non-IH	untone
221	bi	64	1	688	non-IH	untone
221	bi	65	1	607	non-IH	untone
221	bi	66	1	431	non-IH	untone
221	bi	67	0	1235	non-IH	untone
221	bi	68	1	616	non-IH	untone
221	bi	69	1	353	non-IH	untone
221	bi	70	1	321	non-IH	untone
221	bi	71	1	584	non-IH	untone
221	bi	72	1	440	non-IH	untone
221	bi	73	1	716	non-IH	untone
222	bi	1	1	605	IH	untone
222	bi	2	1	936	IH	untone
222	bi	3	1	517	IH	untone
222	bi	4	1	386	IH	untone
222	bi	5	1	476	IH	untone
222	bi	6	1	466	IH	untone
222	bi	7	1	398	IH	untone
222	bi	8	1	1026	IH	untone
222	bi	9	1	332	IH	untone
222	bi	10	1	2753	IH	untone
222	bi	11	1	2167	IH	untone
222	bi	12	1	263	IH	untone
222	bi	13	1	522	IH	untone
222	bi	14	0	770	IH	untone
222	bi	15	1	938	IH	untone
222	bi	16	1	408	IH	untone
222	bi	17	1	431	IH	untone
222	bi	18	1	170	IH	untone
222	bi	19	1	984	IH	untone
222	bi	20	1	746	IH	untone
222	bi	21	1	2040	IH	untone
222	bi	22	1	349	IH	untone
222	bi	23	1	389	IH	untone
222	bi	24	1	636	IH	untone
222	bi	25	1	935	IH	untone
222	bi	26	1	785	IH	untone
222	bi	27	1	450	IH	untone
222	bi	28	1	657	IH	untone
222	bi	29	1	1313	IH	untone
222	bi	30	1	661	IH	untone
222	bi	31	0	332	IH	untone
222	bi	32	0	535	IH	untone
222	bi	33	1	955	IH	untone
222	bi	34	1	584	IH	untone
222	bi	35	1	730	IH	untone
222	bi	36	1	983	IH	untone
222	bi	37	1	979	IH	untone
222	bi	38	1	289	non-IH	untone
222	bi	39	1	1481	non-IH	untone
222	bi	40	1	379	non-IH	untone
222	bi	41	1	663	non-IH	untone
222	bi	42	1	660	non-IH	untone
222	bi	43	0	1293	non-IH	untone
222	bi	44	1	641	non-IH	untone
222	bi	45	1	-121	non-IH	untone
222	bi	46	1	533	non-IH	untone
222	bi	47	1	1086	non-IH	untone
222	bi	48	1	605	non-IH	untone
222	bi	49	1	694	non-IH	untone
222	bi	50	1	2097	non-IH	untone
222	bi	51	0	565	non-IH	untone
222	bi	52	1	1243	non-IH	untone
222	bi	53	1	477	non-IH	untone
222	bi	54	1	772	non-IH	untone
222	bi	55	1	583	non-IH	untone
222	bi	56	1	786	non-IH	untone
222	bi	57	1	921	non-IH	untone
222	bi	58	1	1422	non-IH	untone
222	bi	59	1	637	non-IH	untone
222	bi	60	1	611	non-IH	untone
222	bi	61	1	957	non-IH	untone
222	bi	62	1	947	non-IH	untone
222	bi	63	1	783	non-IH	untone
222	bi	64	1	982	non-IH	untone
222	bi	65	1	387	non-IH	untone
222	bi	66	1	952	non-IH	untone
222	bi	67	1	692	non-IH	untone
222	bi	68	0	1503	non-IH	untone
222	bi	69	1	629	non-IH	untone
222	bi	70	1	1205	non-IH	untone
222	bi	71	0	663	non-IH	untone
222	bi	72	1	664	non-IH	untone
222	bi	73	0	577	non-IH	untone
218	bi	1	1	1042	IH	untone
218	bi	2	1	740	IH	untone
218	bi	3	1	1190	IH	untone
218	bi	4	1	622	IH	untone
218	bi	5	1	420	IH	untone
218	bi	6	1	469	IH	untone
218	bi	7	1	429	IH	untone
218	bi	8	1	649	IH	untone
218	bi	9	1	874	IH	untone
218	bi	10	1	1023	IH	untone
218	bi	11	1	498	IH	untone
218	bi	12	1	579	IH	untone
218	bi	13	1	413	IH	untone
218	bi	14	1	337	IH	untone
218	bi	15	1	495	IH	untone
218	bi	16	1	581	IH	untone
218	bi	17	1	512	IH	untone
218	bi	18	1	307	IH	untone
218	bi	19	1	832	IH	untone
218	bi	20	1	503	IH	untone
218	bi	21	1	419	IH	untone
218	bi	22	1	511	IH	untone
218	bi	23	1	1169	IH	untone
218	bi	24	1	257	IH	untone
218	bi	25	1	658	IH	untone
218	bi	26	1	414	IH	untone
218	bi	27	1	1223	IH	untone
218	bi	28	1	650	IH	untone
218	bi	29	0	802	IH	untone
218	bi	30	1	1216	IH	untone
218	bi	31	0	713	IH	untone
218	bi	32	1	411	IH	untone
218	bi	33	1	491	IH	untone
218	bi	34	1	440	IH	untone
218	bi	35	0	1171	IH	untone
218	bi	36	1	1289	IH	untone
218	bi	37	1	1429	IH	untone
218	bi	38	1	569	non-IH	untone
218	bi	39	1	611	non-IH	untone
218	bi	40	1	357	non-IH	untone
218	bi	41	1	457	non-IH	untone
218	bi	42	1	523	non-IH	untone
218	bi	43	1	911	non-IH	untone
218	bi	44	1	464	non-IH	untone
218	bi	45	1	456	non-IH	untone
218	bi	46	1	1486	non-IH	untone
218	bi	47	1	623	non-IH	untone
218	bi	48	1	506	non-IH	untone
218	bi	49	1	754	non-IH	untone
218	bi	50	0	635	non-IH	untone
218	bi	51	0	429	non-IH	untone
218	bi	52	1	506	non-IH	untone
218	bi	53	1	806	non-IH	untone
218	bi	54	1	1253	non-IH	untone
218	bi	55	1	703	non-IH	untone
218	bi	56	1	372	non-IH	untone
218	bi	57	1	422	non-IH	untone
218	bi	58	1	654	non-IH	untone
218	bi	59	1	377	non-IH	untone
218	bi	60	1	865	non-IH	untone
218	bi	61	1	393	non-IH	untone
218	bi	62	1	331	non-IH	untone
218	bi	63	1	893	non-IH	untone
218	bi	64	1	675	non-IH	untone
218	bi	65	1	789	non-IH	untone
218	bi	66	1	761	non-IH	untone
218	bi	67	1	833	non-IH	untone
218	bi	68	1	513	non-IH	untone
218	bi	69	0	464	non-IH	untone
218	bi	70	1	734	non-IH	untone
218	bi	71	1	1366	non-IH	untone
218	bi	72	1	631	non-IH	untone
218	bi	73	0	470	non-IH	untone
219	bi	1	0	563	IH	untone
219	bi	2	1	606	IH	untone
219	bi	3	1	331	IH	untone
219	bi	4	1	637	IH	untone
219	bi	5	1	1183	IH	untone
219	bi	6	1	599	IH	untone
219	bi	7	1	248	IH	untone
219	bi	8	1	273	IH	untone
219	bi	9	1	448	IH	untone
219	bi	10	1	266	IH	untone
219	bi	11	1	684	IH	untone
219	bi	12	0	457	IH	untone
219	bi	13	1	369	IH	untone
219	bi	14	1	569	IH	untone
219	bi	15	1	452	IH	untone
219	bi	16	1	306	IH	untone
219	bi	17	1	699	IH	untone
219	bi	18	1	209	IH	untone
219	bi	19	0	676	IH	untone
219	bi	20	1	660	IH	untone
219	bi	21	1	204	IH	untone
219	bi	22	1	740	IH	untone
219	bi	23	0	661	IH	untone
219	bi	24	1	779	IH	untone
219	bi	25	0	592	IH	untone
219	bi	26	1	522	IH	untone
219	bi	27	1	545	IH	untone
219	bi	28	1	309	IH	untone
219	bi	29	1	801	IH	untone
219	bi	30	1	632	IH	untone
219	bi	31	1	413	IH	untone
219	bi	32	0	776	IH	untone
219	bi	33	1	1108	IH	untone
219	bi	34	1	215	IH	untone
219	bi	35	1	482	IH	untone
219	bi	36	1	501	IH	untone
219	bi	37	0	741	IH	untone
219	bi	38	1	531	non-IH	untone
219	bi	39	0	370	non-IH	untone
219	bi	40	1	321	non-IH	untone
219	bi	41	1	218	non-IH	untone
219	bi	42	1	353	non-IH	untone
219	bi	43	1	363	non-IH	untone
219	bi	44	1	361	non-IH	untone
219	bi	45	1	542	non-IH	untone
219	bi	46	1	580	non-IH	untone
219	bi	47	1	710	non-IH	untone
219	bi	48	1	474	non-IH	untone
219	bi	49	0	534	non-IH	untone
219	bi	50	1	413	non-IH	untone
219	bi	51	0	25	non-IH	untone
219	bi	52	1	720	non-IH	untone
219	bi	53	0	845	non-IH	untone
219	bi	54	1	324	non-IH	untone
219	bi	55	1	656	non-IH	untone
219	bi	56	1	284	non-IH	untone
219	bi	57	1	572	non-IH	untone
219	bi	58	0	330	non-IH	untone
219	bi	59	1	404	non-IH	untone
219	bi	60	0	735	non-IH	untone
219	bi	61	1	253	non-IH	untone
219	bi	62	0	242	non-IH	untone
219	bi	63	0	565	non-IH	untone
219	bi	64	1	576	non-IH	untone
219	bi	65	0	393	non-IH	untone
219	bi	66	1	189	non-IH	untone
219	bi	67	0	386	non-IH	untone
219	bi	68	1	233	non-IH	untone
219	bi	69	1	847	non-IH	untone
219	bi	70	1	725	non-IH	untone
219	bi	71	0	650	non-IH	untone
219	bi	72	0	1017	non-IH	untone
219	bi	73	0	369	non-IH	untone
220	bi	1	1	854	IH	untone
220	bi	2	1	486	IH	untone
220	bi	3	1	458	IH	untone
220	bi	4	1	555	IH	untone
220	bi	5	1	896	IH	untone
220	bi	6	1	273	IH	untone
220	bi	7	1	445	IH	untone
220	bi	8	1	318	IH	untone
220	bi	9	1	364	IH	untone
220	bi	10	1	865	IH	untone
220	bi	11	1	774	IH	untone
220	bi	12	1	814	IH	untone
220	bi	13	1	403	IH	untone
220	bi	14	1	1697	IH	untone
220	bi	15	1	319	IH	untone
220	bi	16	0	1036	IH	untone
220	bi	17	1	416	IH	untone
220	bi	18	1	171	IH	untone
220	bi	19	1	526	IH	untone
220	bi	20	1	1373	IH	untone
220	bi	21	1	378	IH	untone
220	bi	22	1	465	IH	untone
220	bi	23	0	612	IH	untone
220	bi	24	1	1462	IH	untone
220	bi	25	0	1309	IH	untone
220	bi	26	1	498	IH	untone
220	bi	27	1	923	IH	untone
220	bi	28	1	469	IH	untone
[truncated: 4,165 more rows]
