# Supplementary material for: Language selective or non-selective in bilingual lexical access? It depends on lexical tones!
Source: PLoS One. 2020 Mar 23;15(3):e0230412. doi: 10.1371/journal.pone.0230412 (PMC7089543; doi:10.1371/journal.pone.0230412)
Supplement: S1 Data — (ZIP) [file pone.0230412.s001.zip › data/all_words.R]

library(languageR)
library(lmerTest)
library(simr)
library(psych)

##################about the dataset#########################
#Stimuli in Experiment 1 are coded with 'untone', Stimuli in Experiment 2 are coded with 'toned', under the variable 'pitch'
#The dataset includes all words, without nonwords, so that 'wtype' has two levels in analysis
#The varaible 'wtype' is coded with 'IH' (interlingual homophones) or 'non-IH' (non-interlingual homophones)
#The varibale 'group' is coded with 'mono' (monolinguals) or 'bi' (bilinguals)
#The dependent measures are 'error' and 'rt' (word offsets)

#overall error/rt analysis#

words=read.csv("all_words.csv", header=TRUE)
summary(words)
describe(words)

words$subject <- factor(words$subject)
words$itemN <- factor(words$itemN)

tapply(words$error, list(words$pitch, words$group, words$wtype), mean)
tapply(words$error, list(words$pitch, words$group, words$wtype), sd)
m1=glmer(error~pitch*group*wtype+(wtype|subject)+(pitch*group|itemN), family="binomial", data=words,
         control=glmerControl(optimizer="bobyqa",optCtrl=list(maxfun=1e6)))
summary(m1)

words=words[words$error==1, ]
words=words[words$rt>-643 & words$rt<2009, ]
hist(words$rt)
attach(words)
tapply(rt, list(group, pitch, wtype), mean)
tapply(rt, list(group, pitch, wtype), sd)

m2=lmer(rt~group*pitch*wtype+(wtype|subject)+(pitch*group|itemN), data=words,
        control = lmerControl(optimizer="bobyqa",optCtrl = list(maxfun = 1e6)))
summary(m2)

## Poweranalysis for three way interactions##

pc1 <- powerSim(m2, test=fcompare(rt~group*pitch*wtype-group:pitch:wtype), sim = m2, nsim=100)
pc1

#bilingual analysis##

bi_words=read.csv("all_words.csv", header=TRUE)
bi_words=bi_words[bi_words$group=="bi", ]

bi_words$subject <- factor(bi_words$subject)
bi_words$itemN <- factor(bi_words$itemN)

m3=glmer(error~pitch*wtype+(wtype|subject)+(pitch|itemN), family="binomial", data=bi_words,
         control=glmerControl(optimizer="bobyqa",optCtrl=list(maxfun=1e6)))
summary(m3)

bi_words=bi_words[bi_words$error==1, ]
bi_words=bi_words[bi_words$rt>-851 & bi_words$rt<2485, ]
hist(bi_words$rt)

m4=lmer(rt~pitch*wtype+(wtype|subject)+(pitch|itemN), data=bi_words, 
        control=lmerControl(optimizer="bobyqa",optCtrl=list(maxfun=1e6)))
summary(m4)

#monolingual analysis#

mono_words=read.csv("all_words.csv", header=TRUE)
mono_words=mono_words[mono_words$group=="mono", ]

mono_words$subject <- factor(mono_words$subject)
mono_words$itemN <- factor(mono_words$itemN)

m5=glmer(error~pitch*wtype+(wtype|subject)+(pitch|itemN), family="binomial", data=mono_words,
         control=glmerControl(optimizer="bobyqa",optCtrl=list(maxfun=1e6)))
summary(m5)

mono_words=mono_words[mono_words$error==1, ]
mono_words=mono_words[mono_words$rt>-206 & mono_words$rt<1298, ]
hist(mono_words$rt)

m6=lmer(rt~pitch*wtype+(wtype|subject)+(pitch|itemN), data=mono_words, 
        control=lmerControl(optimizer="bobyqa",optCtrl=list(maxfun=1e6)))
summary(m6)

##Experiment 1 analysis --untone##

untone=read.csv("all_words.csv", header=TRUE)
untone=untone[untone$pitch=="untone", ]

untone$subject <- factor(untone$subject)
untone$itemN <- factor(untone$itemN)

m7=glmer(error~group*wtype+(wtype|subject)+(group|itemN), family="binomial", data=untone,
         control=glmerControl(optimizer="bobyqa",optCtrl=list(maxfun=1e6)))
summary(m7)

bi_untone=untone[untone$group=="bi", ]
m8=glmer(error~wtype+(wtype|subject)+(1|itemN), family="binomial", data=bi_untone,
         control=glmerControl(optimizer="bobyqa",optCtrl=list(maxfun=1e6)))
summary(m8)

mono_untone=untone[untone$group=="mono", ]
m9=glmer(error~wtype+(wtype|subject)+(1|itemN), family="binomial", data=mono_untone,
         control=glmerControl(optimizer="bobyqa",optCtrl=list(maxfun=1e6)))
summary(m9)

untone=untone[untone$error==1, ]
untone=untone[untone$rt>-136 & untone$rt<1304, ]
hist(untone$rt)

m10=lmer(rt~wtype*group+(wtype|subject)+(group|itemN), data=untone, 
         control=lmerControl(optimizer="bobyqa",optCtrl=list(maxfun=1e6)))
summary(m10)

bi_untone=untone[untone$group=="bi", ]
m11=lmer(rt~wtype+(wtype|subject)+(1|itemN), data=bi_untone, 
         control=lmerControl(optimizer="bobyqa",optCtrl=list(maxfun=1e6)))
summary(m11)

mono_untone=untone[untone$group=="mono", ]
m12=lmer(rt~wtype+(wtype|subject)+(1|itemN), data=mono_untone, 
         control=lmerControl(optimizer="bobyqa",optCtrl=list(maxfun=1e6)))
summary(m12)

## Experiment 2 analysis -- toned##

toned=read.csv("all_words.csv", header=TRUE)
toned=toned[toned$pitch=="toned", ]

toned$subject <- factor(toned$subject)
toned$itemN <- factor(toned$itemN)

m13=glmer(error~group*wtype+(wtype|subject)+(group|itemN), family="binomial", data=toned,
          control=glmerControl(optimizer="bobyqa",optCtrl=list(maxfun=1e6)))
summary(m13)

bi_toned=toned[toned$group=="bi", ]
m14=glmer(error~wtype+(wtype|subject)+(1|itemN), family="binomial", data=bi_toned,
          control=glmerControl(optimizer="bobyqa",optCtrl=list(maxfun=1e6)))
summary(m14)

mono_toned=toned[toned$group=="mono", ]
m15=glmer(error~wtype+(wtype|subject)+(1|itemN), family="binomial", data=mono_toned,
          control=glmerControl(optimizer="bobyqa",optCtrl=list(maxfun=1e6)))
summary(m15)

toned=toned[toned$error==1, ]
toned=toned[toned$rt>-970 & toned$rt<2570, ]
hist(toned$rt)

m16=lmer(rt~wtype*group+(wtype|subject)+(group|itemN), data=toned, 
         control=lmerControl(optimizer="bobyqa",optCtrl=list(maxfun=1e6)))
summary(m16)

bi_toned=toned[toned$group=="bi", ]
m17=lmer(rt~wtype+(wtype|subject)+(1|itemN), data=bi_toned, 
         control=lmerControl(optimizer="bobyqa",optCtrl=list(maxfun=1e6)))
summary(m17)

mono_toned=toned[toned$group=="mono", ]
m18=lmer(rt~wtype+(wtype|subject)+(1|itemN), data=mono_toned, 
         control=lmerControl(optimizer="bobyqa",optCtrl=list(maxfun=1e6)))
summary(m18)
